# Supplementary material for: Rotenone causes mitochondrial dysfunction and prevents maturation in porcine oocytes
Source: PLoS One. 2022 Nov 28;17(11):e0277477. doi: 10.1371/journal.pone.0277477 (PMC9704683; doi:10.1371/journal.pone.0277477)
Supplement: S2 Raw images — (ZIP) [file pone.0277477.s004.zip]

Archive with 4 entries (4 files):
- Fig1a_con.jpg
- Fig1a_rot2.JPG
- Fig1a_rot3.JPG
- Fig1a_rot5.jpg
