# Supplementary material for: Rotenone causes mitochondrial dysfunction and prevents maturation in porcine oocytes
Source: PLoS One. 2022 Nov 28;17(11):e0277477. doi: 10.1371/journal.pone.0277477 (PMC9704683; doi:10.1371/journal.pone.0277477)
Supplement: S3 Raw images — (ZIP) [file pone.0277477.s005.zip]

Archive with 4 entries (4 files):
- Fig2a_GSH_con.jpg
- Fig2a_GSH_rot.jpg
- Fig2a_ROS_con.jpg
- Fig2a_ROS_rot.jpg
