# Supplementary material for: Rotenone causes mitochondrial dysfunction and prevents maturation in porcine oocytes
Source: PLoS One. 2022 Nov 28;17(11):e0277477. doi: 10.1371/journal.pone.0277477 (PMC9704683; doi:10.1371/journal.pone.0277477)
Supplement: S5 Raw images — (ZIP) [file pone.0277477.s007.zip]

Archive with 10 entries (10 files):
- Fig3a_con.czi
- Fig3a_con_c1.jpg
- Fig3a_con_c1+2+3.jpg
- Fig3a_con_c2.jpg
- Fig3a_con_c3.jpg
- Fig3a_rot.czi
- Fig3a_rot_c1.jpg
- Fig3a_rot_c1+2+3.jpg
- Fig3a_rot_c2.jpg
- Fig3a_rot_c3.jpg
