# Supplementary material for: Rotenone causes mitochondrial dysfunction and prevents maturation in porcine oocytes
Source: PLoS One. 2022 Nov 28;17(11):e0277477. doi: 10.1371/journal.pone.0277477 (PMC9704683; doi:10.1371/journal.pone.0277477)
Supplement: S10 Raw images — (ZIP) [file pone.0277477.s012.zip]

Archive with 8 entries (8 files):
- Fig5g_con.czi
- Fig5g_con_c1.jpg
- Fig5g_con_c1+2.jpg
- Fig5g_con_c2.jpg
- Fig5g_rot.czi
- Fig5g_rot_c1.jpg
- Fig5g_rot_c1+2.jpg
- Fig5g_rot_c2.jpg
